# Supplementary material for: Impact of Sinapic Acid on Bovine Serum Albumin Thermal Stability
Source: Int J Mol Sci. 2024 Jan 11;25(2):936. doi: 10.3390/ijms25020936 (PMC10815719; doi:10.3390/ijms25020936)
Supplement: Supplementary file 1 [file ijms-25-00936-s001.zip]

Archive with 1 entries (1 files):
- ijms-2801089-supplementary.pdf
